# Supplementary material for: Prevalence and Clinical Characteristics of Bacterial Pneumonia in Neurosurgical Emergency Center Patients: A Retrospective Study Spanning 13 Years at a Tertiary Center
Source: Microorganisms. 2023 Aug 2;11(8):1992. doi: 10.3390/microorganisms11081992 (PMC10458519; doi:10.3390/microorganisms11081992)
Supplement: Supplementary file 1 [file microorganisms-11-01992-s001.zip]

Archive with 1 entries (1 files):
- microorganisms-2503239-supplementary.pdf
